# Supplementary material for: Synergistic targeting of cancer cells through simultaneous inhibition of key metabolic enzymes
Source: Cell Death Differ. 2025 Jun 23;32(12):2239–56. doi: 10.1038/s41418-025-01532-5 (PMC12669732; doi:10.1038/s41418-025-01532-5)
Supplement: Supplementary file 7 — Source Data [file 41418_2025_1532_MOESM7_ESM.xlsx]

## Sheet: 1A
Figure 1A
t [days after seeding]	EV			KRASG12V/MYC				Multiple t test (FDR method)
	rep1	rep2	rep3	rep1	rep2	rep3		Discovery?	P value	Mean of KRASG12V/MYC	Mean of EV	Difference	SE of difference	t ratio	df	q value
0	1	1	1	1	1	1		No	>0.999999	1	1	0	7.183	0	28	0.6
2	1.944	1.482	1.944	0.834	1.48	0.926		No	0.921968	1.08	1.79	-0.71	7.183	0.09884	28	0.6
4	2.22	2.96	2.12	3.42	3.42	3.06		No	0.904828	3.3	2.433	0.8667	7.183	0.1207	28	0.6
6	2.98	2.224	4	4.16	8.79	10.2		No	0.522797	7.717	3.068	4.649	7.183	0.6472	28	0.548937
8	6.64	10.4	9.6	45.4	57.4	34.2		Yes	2e-05	45.67	8.88	36.79	7.183	5.121	28	2.8e-05
10	12.96	9.24	5.56	190	206	192		Yes	<0.000001	196	9.253	186.7	7.183	26	28	<0.000001
12	24.08	27.76	27.76	705	682.5	740		Yes	<0.000001	709.2	26.53	682.6	7.183	95.03	28	<0.000001
								Discovery determined using the Two-stage linear step-up procedure of Benjamini, Krieger and Yekutieli, with Q = 5%.
								Computations assume that all rows are samples from populations with the same scatter (SD).

## Sheet: 1B
Figure 1B
EV	KRASG12V/MYC		Unpaired t test
3319	1804		P value	<0.0001
3572	869.3		P value summary	****
5830	1610		Significantly different (P < 0.05)?	Yes
31280	316.1		One- or two-tailed P value?	Two-tailed
7124	1025		t, df	t=7.483, df=100
6262	2367
6745	5231		How big is the difference?
9323	3894		Mean of column A	6176
8292	2933		Mean of column B	1658
8237	910.9		Difference between means (B - A) ± SEM	-4518 ± 603.8
3882	2194		95% confidence interval	-5716 to -3320
3592	1243		R squared (eta squared)	0.3589
5110	1619
3218	2225		F test to compare variances
3763	1546		F, DFn, Dfd	18.84, 50, 50
3029	1254		P value	<0.0001
9602	4215		P value summary	****
4689	1418		Significantly different (P < 0.05)?	Yes
5473	1361
13330	1452		Data analyzed
4466	1329		Sample size, column A	51
3927	1521		Sample size, column B	51
4129	806.5
3195	684.4
4334	1177
5224	1371
6070	1916
7793	1425
8153	1729
5874	1645
8045	2877
5291	1304
4778	1892
7698	2296
8496	1829
3946	592.7
3571	570.8
3752	734.5
4203	1947
6868	851.7
7052	1918
7800	1094
4043	914.5
5463	695
2958	925
2547	1716
3365	1831
5959	1619
5646	3760
8689	913.8
5971	1190

## Sheet: 1D
Figure 1D
	EV				KRASG12V/MYC					Two-way ANOVA	Ordinary
	rep1	rep2	rep3	rep4	rep1	rep2	rep3	rep4		Alpha	0.05
Basal glycolysis	24.1181	19.0463	16.7378	26.893	36.64	43.5558	36.9518	37.2114
Maximal glycolysis	41.4874	37.8122	30.4835	41.1763	56.1	58.9679	59.9108	56.2615		Source of Variation	% of total variation	P value	P value summary	Significant?
										Interaction	0.3601	0.4364	ns	No
Basal glycolysis (Maximal basal ECAR)										Row Factor	44.3	<0.0001	****	Yes
Maximal glycolysis (Maximal ECAR after Oligomycin)										Column Factor	48.67	<0.0001	****	Yes
										ANOVA table	SS	DF	MS	F (DFn, DFd)	P value
										Interaction	10.11	1	10.11	F (1, 12) = 0.6482	P=0.4364
										Row Factor	1243	1	1243	F (1, 12) = 79.74	P<0.0001
										Column Factor	1366	1	1366	F (1, 12) = 87.61	P<0.0001
										Residual	187.1	12	15.59
										Difference between column means
										Mean of EV	29.72
										Mean of KRASG12V/MYC	48.2
										Difference between means	-18.48
										SE of difference	1.974
										95% CI of difference	-22.78 to -14.18
										Difference between row means
										Mean of Basal glycolysis	30.14
										Mean of Maximal glycolysis	47.77
										Difference between means	-17.63
										SE of difference	1.974
										95% CI of difference	-21.93 to -13.33
										Number of columns (Column Factor)	2
										Number of rows (Row Factor)	2
										Number of values	16
										Šídák's multiple comparisons test	Mean Diff.	95.00% CI of diff.	Below threshold?	Summary	Adjusted P Value
										EV - KRASG12V/MYC
										Basal glycolysis	-16.89	-24.02 to -9.762	Yes	***	0.0001
										Maximal glycolysis	-20.07	-27.20 to -12.94	Yes	****	<0.0001

## Sheet: 1E
Figure 1E
Cell density %	α-Cyano-4-hydroxycin.	Eflornithin	TVB-2640	AZD-3965	CB-839	Metformin	Dichloracetic acid	(±)-3-Methyl-2-oxo-val.	Cytochalasin B	(R)-GNE-140	BMS-986205	Etomoxir	Indoximod	BCH	H3B-120	PFK15	V-9302
α-Cyano-4-hydroxycin.		100.6	70.7	100.93	71.85	54.86	93.13	91.73	79.8	67.92	68.38	111.22	102.11	94.58	76.72	98.41	89.62
Eflornithin	100.6		62.11	111.71	93.81	56.54	112.91	101.46	73.16	76.16	80.36	97.84	102.92	86.37	78.51	104.62	89.18
TVB-2640	70.7	62.11		98.49	45.69	60.73	70.34	48.1	41.07	60.92	48.91	106.37	72.98	54.62	64.58	54.67	59.77
AZD-3965	100.93	111.71	98.49		94.83	48.76	106.51	101.89	99.7	99.72	80	98.06	108.67	108.73	99.72	106.97	98.12
CB-839	71.85	93.81	45.69	94.83		34.73	69.53	77.16	55.71	58.56	74.53	77.1	81.69	82.5	79.65	90.27	87.07
Metformin	54.86	56.54	60.73	48.76	34.73		51.18	52.84	39.57	3.86	43.52	61.79	49.75	50.29	54.19	40.71	50.78
Dichloracetic acid	93.13	112.91	70.34	106.51	69.53	51.18		94.52	67.43	81.72	80.17	75.6	77.7	95.75	94.54	103.11	90.32
(±)-3-Methyl-2-oxo-val.	91.73	101.46	48.1	101.89	77.16	52.84	94.52		58.03	79.83	83.86	89.85	88.9	86.2	88.96	105.53	101.41
Cytochalasin B	79.8	73.16	41.07	99.7	55.71	39.57	67.43	58.03		81.51	57.77	70.66	66.37	86.84	88.04	85.44	87.06
(R)-GNE-140	67.92	76.16	60.92	99.72	58.56	3.86	81.72	79.83	81.51		5.56	89.57	84.52	77.64	77.28	94.61	72.84
BMS-986205	68.38	80.36	48.91	80	74.73	43.52	80.17	83.86	57.77	5.56		40.42	72.85	56.69	58.5	94.6	61.56
Etomoxir	111.22	97.84	106.37	98.06	77.1	61.79	75.6	89.85	70.66	89.57	40.42		80.69	90.93	91.16	96.19	96.8
Indoximod	102.11	102.92	72.98	108.67	81.69	49.75	77.7	88.9	66.37	84.52	72.85	80.69		93.83	97.98	93.04	101.76
BCH	94.58	86.37	54.62	108.73	82.5	50.29	95.75	86.2	86.84	77.64	56.69	90.93	93.83		99.74	101.43	97.52
H3B-120	76.72	78.51	64.58	99.72	79.65	54.19	94.54	88.96	88.04	77.28	58.5	91.16	97.98	99.74		91.33	90.73
PFK15	98.41	104.62	54.67	106.97	90.27	40.71	103.11	105.53	85.44	94.61	94.6	96.19	93.04	101.43	91.33		105.9
V-9302	89.62	89.18	59.77	98.12	87.07	50.78	90.32	101.41	87.06	72.84	61.56	96.8	101.76	97.52	90.73	105.9

## Sheet: 1F
Figure 1F
	EV			KRASG12V/MYC				Two-way ANOVA	Ordinary
	rep1	rep2	rep3	rep1	rep2	rep3		Alpha	0.05
(R)-GNE-140 + Metformin	26.79	20.56	22.38	14.58	17.98	22.33
(R)-GNE-140 + BMS-986205	59.01	59.44	62.41	25.01	35.8	22.29		Source of Variation	% of total variation	P value	P value summary	Significant?
								Interaction	16.82	0.0007	***	Yes
								Row Factor	47.49	<0.0001	****	Yes
								Column Factor	31.01	<0.0001	****	Yes
								ANOVA table	SS	DF	MS	F (DFn, DFd)	P value
								Interaction	573	1	573	F (1, 8) = 28.71	P=0.0007
								Row Factor	1618	1	1618	F (1, 8) = 81.06	P<0.0001
								Column Factor	1057	1	1057	F (1, 8) = 52.94	P<0.0001
								Residual	159.7	8	19.96
								Difference between column means
								Mean of EV	41.77
								Mean of KRASG12V/MYC	23
								Difference between means	18.77
								SE of difference	2.579
								95% CI of difference	12.82 to 24.71
								Difference between row means
								Mean of (R)-GNE-140 + Metformin	20.77
								Mean of (R)-GNE-140 + BMS-986205	43.99
								Difference between means	-23.22
								SE of difference	2.579
								95% CI of difference	-29.17 to -17.28
								Number of columns (Column Factor)	2
								Number of rows (Row Factor)	2
								Number of values	12
								Šídák's multiple comparisons test	Mean Diff.	95.00% CI of diff.	Below threshold?	Summary	Adjusted P Value
								EV - KRASG12V/MYC
								(R)-GNE-140 + Metformin	4.947	-5.060 to 14.95	No	ns	0.3792
								(R)-GNE-140 + BMS-986205	32.59	22.58 to 42.59	Yes	****	<0.0001

## Sheet: 1G
Figure 1G
	EV					KRASG12V/MYC						Two-way ANOVA	Ordinary
	rep1	rep2	rep3	rep4	rep5	rep1	rep2	rep3	rep4	rep5		Alpha	0.05
(R)-GNE-140	99.29	97.44	97.26	101.52	109.86	93.04	91.69	83.38	88.68	94.26
BMS-986205	112.74	110.26	101.37	112.12	114.08	86.08	81.66	74.5	66.98	83.22		Source of Variation	% of total variation	P value	P value summary	Significant?
GNE+BMS	62.68	58.82	70.29	60	76.47	35.38	35.88	24.92	22.67	16.74		Interaction	4.454	0.0002	***	Yes
												Row Factor	23.5	<0.0001	****	Yes
												Column Factor	67.63	<0.0001	****	Yes
												ANOVA table	SS	DF	MS	F (DFn, DFd)	P value
												Interaction	1037	2	518.5	F (2, 24) = 12.10	P=0.0002
												Row Factor	5471	1	5471	F (1, 24) = 127.6	P<0.0001
												Column Factor	15747	2	7873	F (2, 24) = 183.7	P<0.0001
												Residual	1029	24	42.87
												Difference between row means
												Mean of empty vector	92.28
												Mean of KRASG12V/MYC	65.27
												Difference between means	27.01
												SE of difference	2.391
												95% CI of difference	22.07 to 31.94
												Data summary
												Number of columns (Column Factor)	3
												Number of rows (Row Factor)	2
												Number of values	30
												Dunnet's multiple comparisons test	Mean Diff.	95.00% CI of diff.	Below threshold?	Summary	Adjusted P Value
												(R)-GNE-140:EV vs. GNE+BMS:EV	35.42	25.69 to 45.15	Yes	****	<0.0001
												BMS-986205:EV vs. GNE+BMS:EV	44.46	34.73 to 54.19	Yes	****	<0.0001
												(R)-GNE-140:KRASG12V/MYC vs. GNE+BMS:KRASG12V/MYC	63.09	53.36 to 72.82	Yes	****	<0.0001
												BMS-986205:KRASG12V/MYC vs. GNE+BMS:KRASG12V/MYC	51.37	41.64 to 61.10	Yes	****	<0.0001
												Šídák's multiple comparisons test	Mean Diff.	95.00% CI of diff.	Below threshold?	Summary	Adjusted P Value
												EV - KRASG12V/MYC
												GNE+BMS	38.53	27.91 to 49.16	Yes	****	<0.0001

## Sheet: 2A
Figure 2A
Cell line	CDI
RPE-1	0.171482
HeLa	0.182103
SW620	0.202569
MCF-7	0.28297
HT-29	0.324574
T110299	0.335629
KRASG12V/MYC	0.38344
S2-007	0.484625
KPC	0.522251
U2OS	0.524166
OVCAR-4	0.537486
HCT-116	0.571372
EV	0.591545
PancOVA	0.622612
PC-9	0.78625
HEK293T	0.820324
LN-229	0.82264
mPSC4	0.864028
FS4-LTM	0.897623

## Sheet: 2B
Figure 2B
	Cell line	CDI
MYC/BCL2	H5071	0.41
	H3388	0.7
	H3907	0.71
BCL6/BCL2	H5071	0.72
	H3388	0.73
	H3907	0.79

## Sheet: 2C
Figure 2C
	DMSO	(R)-GNE-140	BMS-986205	GNE+BMS		Ordinary one-way ANOVA
rep1	200	122	116	5		F	19.19
rep2	222	248	110	9		P value	0.0005
rep3	280	237	103	1		P value summary	***
						Significant diff. among means (P < 0.05)?	Yes
						R squared	0.878
						Brown-Forsythe test
						F (DFn, DFd)	0.8725 (3, 8)
						P value	0.4944
						P value summary	ns
						Are SDs significantly different (P < 0.05)?	No
						Bartlett's test
						Bartlett's statistic (corrected)
						P value
						P value summary
						Are SDs significantly different (P < 0.05)?
						ANOVA table	SS	DF	MS	F (DFn, DFd)	P value
						Treatment (between columns)	95539	3	31846	F (3, 8) = 19.19	P=0.0005
						Residual (within columns)	13273	8	1659
						Total	108812	11
						Number of treatments (columns)	4
						Number of values (total)	12
						Dunnett's multiple comparisons test	Mean Diff.	95.00% CI of diff.	Below threshold?	Summary	Adjusted P Value
						DMSO vs. (R)-GNE-140	31.67	-64.11 to 127.4	No	ns	0.6738
						DMSO vs. BMS-986205	124.3	28.56 to 220.1	Yes	*	0.0144
						DMSO vs. GNE+BMS	229	133.2 to 324.8	Yes	***	0.0004
						Number of families	1
						Number of comparisons per family	3
						Alpha	0.05

## Sheet: 2D
Figure 2D
Cell line	CDI
O06	0.1598
O20	0.237348
O15	0.282577
O05	0.309301
O04	0.632862
O16	0.906083
O09	1.27768

[truncated: 44 more sheets: 3A, 3D, 3E, 4B, 4D, 4E, 4F, 4H, 4K, 5B, 5C, 5E, 5F, 5G, 5H, 6A,B,C, 6E, 6F, 6H, Metabolomics log2 (RAW) …]
